# Supplementary material for: The receptor PTPRU is a redox sensitive pseudophosphatase
Source: Nat Commun. 2020 Jun 26;11:3219. doi: 10.1038/s41467-020-17076-w (PMC7320164; doi:10.1038/s41467-020-17076-w)
Supplement: Supplementary file 4 — Source Data [file 41467_2020_17076_MOESM4_ESM.xlsx]

## Sheet: Fig 1c
	Fig 1c
	X, pNPP conc. (mM)	Y, rate (µM pNP formed/s)
		#1	#2	#3
	0	0	0	0
	0.693661	0.0262	0.0271333	0.0148333
	1.04049	0.0554833	0.0494333	0.036
	1.56074	0.0834	0.07975	0.06565
	2.34111	0.1222	0.1183	0.104567
	3.51166	0.1715	0.169833	0.15245
	5.26749	0.233833	0.237833	0.211333
	7.90123	0.3115	0.321667	0.284
	11.8519	0.387	0.406333	0.351167
	17.7778	0.4645	0.496333	0.424833
	26.6667	0.5675	0.591833	0.496
	40	0.678167	0.699	0.577333

## Sheet: Fig 1d
	Fig 1d
	X, time (hours)	Y, absorbance @ 405 nm (AU)
		pNPP alone			PTPRU-D1 (25 µM)			PTPRK-D1 (6.25 nM)			PTPRK-D1 (12.5 nM)
		#1	#2	#3	#1	#2	#3	#1	#2	#3	#1	#2	#3
	0	0.1632	0.1681	0.1706	0.1745	0.1762	0.1685	0.1653	0.1491	0.158	0.1585	0.1514	0.1562
	1	0.1629	0.1681	0.1674	0.1726	0.1708	0.1692	0.1742	0.1718	0.1887	0.183	0.1997	0.2124
	3	0.1574	0.1657	0.165	0.1849	0.1797	0.1791	0.199	0.2331	0.2679	0.2447	0.3535	0.3814
	6	0.1628	0.1658	0.1652	0.1951	0.1931	0.1945	0.2591	0.3405	0.3978	0.3716	0.6202	0.6614
	24	0.1766	0.1802	0.1739	0.3117	0.2762	0.297	0.626	0.9735	1.1729	1.1237	2.1409	2.3095

## Sheet: Fig 1h
	Fig 1h
	X, time (mins)	Y, pNP formed (µM)
		mock	PTPRK-ICD	PTPRK-ICD.C1089S	PTPRU-ICD	PTPRU-ICD.C1085S
	0	0	0	0	0	0
	15	0	5.59615	0	0	0
	30	0.115385	13.0769	0	0	0
	45	0.269231	21.5	0	0	0.269231
	60	0	28.9808	0	0	0.269231
	90	2.01923	44.4808	0.634615	0	0
	120	0.769231	71.5	0.596154	3.09615	2.34615

## Sheet: Fig 1i
	Fig 1i
	X, pNPP conc. (mM)	Y, rate (µM pNP formed/s)
		#1	#2	#3
	0	0	0	0
	0.693661	0.00380667	0.000789167	0
	1.04049	0.00718667	0.00384333	0
	1.56074	0.0113217	0.00947	0.00254
	2.34111	0.0169667	0.0140033	0.00834
	3.51166	0.0234167	0.0213833	0.015565
	5.26749	0.0311833	0.0282667	0.02455
	7.90123	0.03875	0.0371	0.0333167
	11.8519	0.0458333	0.0421833	0.0406667
	17.7778	0.05195	0.0494833	0.0470833
	26.6667	0.0570167	0.0537833	0.0549167
	40	0.06515	0.0588667	0.0624667

## Sheet: Fig 2f
	Fig 2f
	X, temperature (°C)	Y, normalised RFU
		PTPRK-D1		PTPRU-D1
		#1	#2	#1	#2
	25		0.00710184
	26		0.0045156
	27	0.00250841	0
	28	0.00239315	0.00235493
	29	0.00224216	0.000148546	0.00446892
	30	0.000874706	0.000260993	0.00165577
	31	0	0.00101746	0.000707376
	32	0.00420206	0.00417986	0.000779564
	33	0.00486737	0.00559242	0	0.0012902
	34	0.00894206	0.0134272	0.00128749	0.0016106
	35	0.0172505	0.0230508	0.00537474	0.00205066
	36	0.0189774	0.0245477	0.00623232	0.000597022
	37	0.0247847	0.0267994	0.00736742	0
	38	0.0334362	0.0348163	0.0117218	0.00222621
	39	0.0386343	0.0399448	0.0171561	0.00606176
	40	0.0404702	0.0406767	0.0209969	0.00578509
	41	0.0440597	0.0413576	0.0285673	0.0137069
	42	0.051392	0.0496562	0.0406232	0.0223372
	43	0.0647562	0.0614817	0.0637077	0.0451986
	44	0.0768637	0.0734674	0.0982434	0.0744481
	45	0.0897029	0.0879157	0.14672	0.11796
	46	0.114241	0.108361	0.221477	0.192406
	47	0.140894	0.13697	0.324835	0.292178
	48	0.185479	0.180655	0.461685	0.422496
	49	0.244801	0.241188	0.615449	0.575087
	50	0.3274	0.324904	0.767617	0.723842
	51	0.425458	0.425364	0.877137	0.841283
	52	0.559935	0.563303	0.955802	0.932227
	53	0.677198	0.6823	0.960185	0.947317
	54	0.835433	0.838736	1	1
	55	0.896585	0.903823	0.957175	0.965425
	56	0.934361	0.943433	0.927182	0.941261
	57	0.982986	0.99572	0.931419	0.955057
	58	0.99294	1	0.911801	0.940125
	59	0.987702	0.995191
	60	0.995037	0.995794
	61	1	0.990555
	62	0.997709	0.984057

## Sheet: Fig 5g
	Fig 5g
	Relative pY228 phosphorylation	WT	PTPRK-KO	PTPRU-KO
	#1	1	3.61218	1.03186
	#2	1	3.16836	0.539426
	#3	1	2.04592	0.349019
	Relative pY904 phosphorylation	WT	PTPRK-KO	PTPRU-KO
	#1	1	3.66982	0.514987
	#2	1	3.59788	0.652666
	#3	1	2.58229	0.419607

## Sheet: Supp Fig 3b
	Supp Fig 3b
	X, time (mins)	Y, pNP formed (µM)
		mock	PTPRK-ICD	PTPRK-ICD.C1089S	PTPRU-ICD	PTPRU-ICD.C1085S
	0	0	0	0	0	0
	15	0	11.4894	0	0	0.212766
	30	1.2766	22.766	0	0.212766	1.06383
	45	0.212766	35.1064	0	0	5.74468
	60	0.425532	47.234	2.34043	2.34043	5.53191
	90	1.06383	75.9574	0	3.19149	8.7234
	120	2.12766	84.0426	0	0.425532	6.59574

## Sheet: Supp Fig 4a
	Supp Fig 4a
	pSer
	X, enzyme (µg)	Y, free Pi (pmol)
		PTPRK-D1	PTPRK-D2	PTPRU-D1
	0	35.5	29.5	27.5
	1	39.5	37	29
	2	219	172.5	67.5
	3	237.5	180.5	76.5
	pThr
	X, enzyme (µg)	Y, free Pi (pmol)
		PTPRK-D1	PTPRK-D2	PTPRU-D1
	0	100	97.5	93
	1	98	101	56.5
	2	255	204	88.5
	3	556	666.5	69.5

## Sheet: Supp Fig 4b
	Supp Fig 4b
	PI(4,5)P2								PI(4)P
	X, time (sec)	Y, absorbance @ 360 nm (AU)							X, time (sec)	Y, absorbance @ 360 nm (AU)
		PRL-3			PTPRU-D1					PRL-3			PTPRU-D1
		#1	#2	#3	#1	#2	#3			#1	#2	#3	#1	#2	#3
	3	0.001	-0.002	-0.008	-0.001	-0.004	-0.016		3	0.007	0.005	0.004	-0.015	-0.002	-0.013
	63	0.001	0	-0.008	-0.001	-0.006	-0.016		63	0.01	0.004	0.004	-0.013	-0.001	-0.012
	123	0.002	0.001	-0.008	-0.001	-0.009	-0.016		123	0.012	0.004	0.005	-0.01	0.003	-0.008
	183	0.003	0.002	-0.007	-0.008	-0.028	-0.023		183	0.009	0.005	0.006	-0.011	0.002	-0.009
	243	0.004	0.003	-0.005	-0.002	-0.018	-0.018		243	0.013	0.005	0.006	-0.011	0.002	-0.009
	303	0.006	0.004	-0.004	-0.003	-0.014	-0.017		303	0.013	0.007	0.007	-0.006	0.007	-0.005
	363	0.007	0.006	-0.002	-0.009	-0.02	-0.022		363	0.016	0.007	0.009	-0.006	0.007	-0.005
	423	0.01	0.009	0.002	-0.009	-0.021	-0.022		423	0.016	0.008	0.011	-0.007	0.006	-0.006
	483	0.015	0.014	0.007	-0.003	-0.015	-0.016		483	0.016	0.008	0.011	-0.007	0.006	-0.006
	543	0.02	0.019	0.013	0.002	-0.011	-0.011		543	0.018	0.009	0.013	-0.007	0.006	-0.006
	603	0.025	0.025	0.018	0.002	-0.012	-0.013		603	0.021	0.011	0.013	-0.008	0.005	-0.007
	663	0.032	0.031	0.025	0	-0.005	-0.015		663	0.021	0.012	0.014	-0.008	0.005	-0.008
	723	0.036	0.039	0.032	0.002	-0.006	-0.015		723	0.02	0.014	0.015	-0.006	0.006	-0.006
	783	0.042	0.043	0.037	0.003	-0.006	-0.014		783	0.021	0.016	0.017	-0.007	0.006	-0.006
	843	0.048	0.048	0.044	0.002	-0.007	-0.014		843	0.024	0.017	0.018	-0.007	0.006	-0.007
	903	0.054	0.055	0.05	0.001	-0.009	-0.014		903	0.026	0.02	0.02	-0.007	0.006	-0.007
	963	0.06	0.06	0.056	0	-0.011	-0.015		963	0.027	0.022	0.022	-0.008	0.005	-0.007
	1023	0.065	0.066	0.062	0	-0.011	-0.015		1023	0.028	0.024	0.024	-0.008	0.005	-0.008
	1083	0.07	0.07	0.067	-0.002	-0.013	-0.016		1083	0.032	0.026	0.027	-0.007	0.006	-0.007
	1143	0.075	0.075	0.071	-0.001	-0.011	-0.016		1143	0.031	0.029	0.028	-0.008	0.005	-0.008
	1203	0.079	0.08	0.076	-0.001	-0.012	-0.016		1203	0.034	0.032	0.031	-0.008	0.005	-0.008
	1263	0.083	0.083	0.08	0	-0.011	-0.015		1263	0.036	0.034	0.033	-0.007	0.005	-0.007
	1323	0.086	0.087	0.084	0.001	-0.009	-0.014		1323	0.043	0.038	0.036	-0.008	0.005	-0.008
	1383	0.089	0.09	0.088	0	-0.011	-0.015		1383	0.045	0.04	0.038	-0.008	0.005	-0.008
	1443	0.092	0.094	0.091	0.005	-0.007	-0.01		1443	0.047	0.042	0.04	-0.008	0.005	-0.008
	1503	0.096	0.096	0.094	0.005	-0.005	-0.01		1503	0.049	0.044	0.042	-0.008	0.005	-0.008
	1563	0.1	0.099	0.097	0.005	-0.006	-0.01		1563	0.054	0.042	0.044	-0.009	0.004	-0.008
	1623	0.103	0.101	0.098	0.008	-0.004	-0.007		1623	0.051	0.042	0.046	-0.008	0.005	-0.008
	1683	0.105	0.104	0.101	0.006	-0.003	-0.009		1683	0.054	0.043	0.047	-0.009	0.004	-0.008
	1743	0.105	0.107	0.103	0.003	-0.008	-0.012		1743	0.055	0.046	0.047	-0.009	0.004	-0.008
	1803	0.107	0.109	0.107	0.004	-0.007	-0.01		1803	0.058	0.048	0.05	-0.008	0.004	-0.008
	1863	0.109	0.112	0.108	0.004	-0.008	-0.011		1863	0.059	0.049	0.053	-0.009	0.004	-0.008
	1923	0.112	0.115	0.111	0.004	-0.007	-0.011		1923	0.059	0.05	0.053	-0.008	0.004	-0.008
	1983	0.112	0.117	0.114	0.004	-0.008	-0.011		1983	0.062	0.052	0.054	-0.009	0.004	-0.008
	2043	0.115	0.119	0.116	0.004	-0.011	-0.011		2043	0.064	0.053	0.055	-0.009	0.003	-0.009
	2103	0.117	0.119	0.119	0.003	-0.012	-0.011		2103	0.064	0.054	0.055	-0.012	0.001	-0.011
	2163	0.117	0.121	0.123	0.004	-0.009	-0.011		2163	0.069	0.055	0.056	-0.009	0.003	-0.008
	2223	0.119	0.121	0.128	0.004	-0.01	-0.011		2223	0.07	0.056	0.058	-0.009	0.003	-0.009
	2283	0.119	0.123	0.13	0.002	-0.009	-0.011		2283	0.074	0.058	0.059	-0.009	0.004	-0.008
	2343	0.122	0.125	0.134	0.004	-0.007	-0.011		2343	0.075	0.058	0.06	-0.009	0.003	-0.009
	2403	0.123	0.126	0.135	0.005	-0.007	-0.011		2403	0.073	0.06	0.061	-0.009	0.003	-0.009
	2463	0.123	0.126	0.133	0.005	-0.006	-0.011		2463	0.076	0.061	0.063	-0.009	0.003	-0.009
	2523	0.124	0.128	0.129	0.005	-0.006	-0.011		2523	0.077	0.062	0.063	-0.009	0.003	-0.009
	2583	0.125	0.128	0.123	0.004	-0.007	-0.011		2583	0.08	0.064	0.061	-0.009	0.003	-0.008
	2643	0.127	0.129	0.118	0.003	-0.008	-0.011		2643	0.082	0.065	0.061	-0.009	0.003	-0.009
	2703	0.128	0.13	0.117	0.004	-0.009	-0.011		2703	0.082	0.066	0.061	-0.009	0.003	-0.009
	2763	0.129	0.13	0.118	0.004	-0.009	-0.01		2763	0.084	0.066	0.063	-0.009	0.003	-0.008
	2823	0.129	0.13	0.119	0.004	-0.01	-0.011		2823	0.079	0.067	0.063	-0.009	0.003	-0.009
	2883	0.13	0.13	0.12	0.004	-0.009	-0.011		2883	0.081	0.066	0.063	-0.01	0.002	-0.009

## Sheet: Supp Fig 4d
	Supp Fig 4d
	PTPRK-D1
	X, enzyme (µg)	Y, free Pi (pmol)
		PNP	pTyr peptide
	0	267	23
	0.1	240	236
	1	244	2495
	10	559	2914
	PTPRU-D1
	X, enzyme (µg)	Y, free Pi (pmol)
		PNP	pTyr peptide
	0	264	9
	0.1	265	97
	1	166	32
	10	89	17

[truncated: 6 more sheets: Supp Fig 7, Supp Fig 8a, Supp Fig 8b, Supp Fig 8c, Supp Fig 9a, Supp Fig 9b]
